# Supplementary material for: Diversity-Oriented Synthesis of a Molecular Library of Immunomodulatory α-Galactosylceramides with Fluorous-Tag-Assisted Purification and Evaluation of Their Bioactivities in Regard to IL-2 Secretion
Source: Int J Mol Sci. 2022 Nov 2;23(21):13403. doi: 10.3390/ijms232113403 (PMC9659121; doi:10.3390/ijms232113403)
Supplement: Supplementary file 1 [file ijms-23-13403-s001.zip]

Archive with 1 entries (1 files):
- ijms-1918519-supplementary.pdf
